# Supplementary material for: Coordinate regulation of systemic and kidney tryptophan metabolism by the drug transporters OAT1 and OAT3
Source: J Biol Chem. 2021 Mar 21;296:100575. doi: 10.1016/j.jbc.2021.100575 (PMC8102410; doi:10.1016/j.jbc.2021.100575)
Supplement: Table S1 to S4 [file mmc1.xlsx]

## Sheet: Supplementary Table S1
Metabolite	PUBCHEM	Fold Change	P Value	Cohen's d	Sub Pathway
tigloylglycine	6441567	18.8	0.0083	1.71051	Leucine, Isoleucine and Valine Metabolism
3-methylcrotonylglycine	169485	6.42	0.0104	1.86357	Leucine, Isoleucine and Valine Metabolism
p-cresol-glucuronide*	154035	6.31	0.0099	2.33141	Tyrosine Metabolism
xanthurenate	5699	5.29	0.0004	3.11238	Tryptophan Metabolism
2-hydroxyphenylacetate	11970	5	0.002	1.93583	Tyrosine Metabolism
N-formylanthranilic acid	101399	4.54	0.0017	2.20846	Tryptophan Metabolism
N-formylmethionine	439750	4.35	0.0003	2.83276	Methionine, Cysteine, SAM and Taurine Metabolism
3-indoxyl sulfate	10258	4.29	0.001	2.54066	Tryptophan Metabolism
S-adenosylhomocysteine (SAH)	439155	4.06	0.0177	1.68709	Methionine, Cysteine, SAM and Taurine Metabolism
S-methylmethionine	458	3.97	0.0087	2.63359	Methionine, Cysteine, SAM and Taurine Metabolism
4-acetamidobutanoate	18189	3.34	0.0257	1.62994	Polyamine Metabolism
2-hydroxy-3-methylvalerate	164623	3.12	0.0001	4.75603	Leucine, Isoleucine and Valine Metabolism
ophthalmate	7018721	2.88	0.0019	2.83911	Glutathione Metabolism
3-hydroxy-2-ethylpropionate	188979	2.82	0.0308	1.96619	Leucine, Isoleucine and Valine Metabolism
phenol sulfate	74426	2.7	0.0015	2.37905	Tyrosine Metabolism
anthranilate	227	2.67	8.9724e-05	3.70752	Tryptophan Metabolism
indolelactate	92904	2.63	0.0002	3.5548	Tryptophan Metabolism
creatine phosphate	587	2.63	0.018	1.60678	Creatine Metabolism
indoleacetylglycine	446640	2.59	0.0006	2.65888	Tryptophan Metabolism
glutathione, oxidized (GSSG)	65359	2.56	0.0341	1.78847	Glutathione Metabolism
4-hydroxyphenylacetate sulfate		2.55	0.0018	2.68535	Tyrosine Metabolism
kynurenate	3845	2.51	0.0002	3.22032	Tryptophan Metabolism
N-acetylthreonine	152204	2.5	0.028	1.77151	Glycine, Serine and Threonine Metabolism
methionine sulfone	69961	2.47	0.0005	3.72349	Methionine, Cysteine, SAM and Taurine Metabolism
cysteine-glutathione disulfide	4247235	2.41	0.0141	2.16287	Glutathione Metabolism
isobutyrylglycine	10855600	2.38	0.0053	2.2136	Leucine, Isoleucine and Valine Metabolism
hypotaurine	107812	2.22	0.0441	2.08773	Methionine, Cysteine, SAM and Taurine Metabolism
N-acetylhistamine	69602	2.14	0.0558	1.34361	Histidine Metabolism
1-methyl-4-imidazoleacetate	75810	2.1	0.0002	3.66158	Histidine Metabolism
N-acetylglycine	10972	2.06	0.0029	2.41502	Glycine, Serine and Threonine Metabolism
6-oxopiperidine-2-carboxylate	3014237	2.01	2.3566e-05	4.84906	Lysine Metabolism
hydantoin-5-propionic acid	782	2.01	0.0144	1.74451	Histidine Metabolism
1-ribosyl-imidazoleacetate*	5117448	1.89	8.7922e-05	4.3407	Histidine Metabolism
N-acetylproline	322640	1.76	0.0079	2.06012	Urea cycle; Arginine and Proline Metabolism
cysteine	5862	1.7	9.6587e-05	4.76817	Methionine, Cysteine, SAM and Taurine Metabolism
homoarginine	9085	1.7	0.0135	2.93946	Urea cycle; Arginine and Proline Metabolism
N-acetylkynurenine (2)		1.68	0.008	2.41386	Tryptophan Metabolism
N-acetylalanine	88064	1.67	0.0037	2.52402	Alanine and Aspartate Metabolism
N-acetyl-3-methylhistidine*	193270	1.66	0.0055	2.26053	Histidine Metabolism
alpha-ketoglutaramate**		1.65	0.0399	1.68117	Glutamate Metabolism
kynurenine	161166	1.58	0.0059	2.23837	Tryptophan Metabolism
cystathionine	439258	1.54	0.0299	1.72422	Methionine, Cysteine, SAM and Taurine Metabolism
C-glycosyltryptophan	10981970	1.51	0.0062	3.12399	Tryptophan Metabolism
2,3-dihydroxy-2-methylbutyrate	301941	1.5	0.0836	1.44273	Leucine, Isoleucine and Valine Metabolism
imidazole lactate	440129	1.49	4.7112e-05	6.18422	Histidine Metabolism
beta-hydroxyisovalerate	69362	1.46	0.0713	1.28268	Leucine, Isoleucine and Valine Metabolism
1-methylhistamine	3614	1.45	0.0769	1.55159	Histidine Metabolism
argininosuccinate	828	1.45	0.0756	1.30859	Urea cycle; Arginine and Proline Metabolism
alpha-hydroxyisocaproate	83697	1.44	0.0016	2.87611	Leucine, Isoleucine and Valine Metabolism
N-acetylaspartate (NAA)	65065	1.41	0.0222	2.35173	Alanine and Aspartate Metabolism
4-hydroxyphenylacetate	127	1.39	0.0814	1.41874	Phenylalanine Metabolism
alpha-hydroxyisovalerate	99823	1.38	0.0278	1.7161	Leucine, Isoleucine and Valine Metabolism
N-acetylserine	65249	1.34	0.0139	2.21952	Glycine, Serine and Threonine Metabolism
N-acetyltaurine	159864	1.33	0.0368	1.90556	Methionine, Cysteine, SAM and Taurine Metabolism
2-aminoadipate	469	1.31	0.0242	1.83493	Lysine Metabolism
glutarylcarnitine (C5-DC)	71464488	1.29	0.0523	1.52487	Lysine Metabolism
N-acetylglutamine	182230	1.27	0.0241	1.73766	Glutamate Metabolism
arginine	232	1.27	0.07	1.56332	Urea cycle; Arginine and Proline Metabolism
creatinine	588	1.26	0.0002	5.18725	Creatine Metabolism
N-acetylmethionine sulfoxide	193368	1.26	0.0402	1.56454	Methionine, Cysteine, SAM and Taurine Metabolism
N2-acetyllysine	92907	1.25	0.0258	1.97788	Lysine Metabolism
2-hydroxybutyrate/2-hydroxyisobutyrate		1.22	0.0477	1.59384	Glutathione Metabolism
methionine	6137	1.14	0.0856	1.39268	Methionine, Cysteine, SAM and Taurine Metabolism

## Sheet: Supplementary Table S2
Metabolite	PUBCHEM	Fold Change	P Value	Cohen's d	Sub Pathway
hypotaurine	107812	4.72	0.0209	2.47705	Methionine, Cysteine, SAM and Taurine Metabolism
indolelactate	92904	3.72	0.0093	3.44327	Tryptophan Metabolism
p-cresol-glucuronide*	154035	3.37	0.0977	1.5949	Tyrosine Metabolism
phenol sulfate	74426	3.31	0.0343	3.06284	Tyrosine Metabolism
S-methylglutathione	3605667	2.88	0.0648	3.32265	Glutathione Metabolism
3-indoxyl sulfate	10258	2.87	0.0053	3.97258	Tryptophan Metabolism
phenyllactate (PLA)	3848	2.82	0.0235	2.59417	Phenylalanine Metabolism
N-acetyltryptophan	700653	2.68	0.0539	2.09641	Tryptophan Metabolism
ophthalmate	7018721	2.62	0.0251	2.75431	Glutathione Metabolism
trans-urocanate	736715	2.61	0.0566	1.67321	Histidine Metabolism
N-acetylkynurenine (2)		2.10	0.0413	4.17013	Tryptophan Metabolism
imidazole lactate	440129	2.03	0.0302	2.59753	Histidine Metabolism
N2,N5-diacetylornithine	10398396	1.95	0.0971	2.18758	Urea cycle; Arginine and Proline Metabolism
serotonin	5202	1.75	0.0359	2.64916	Tryptophan Metabolism
N-delta-acetylornithine	9920500	1.73	0.0518	2.99065	Urea cycle; Arginine and Proline Metabolism
N-methyl-GABA	1550042;70703	1.67	0.0799	3.10481	Glutamate Metabolism
N-acetylisoleucine	2802421	1.58	0.0856	1.89441	Leucine, Isoleucine and Valine Metabolism
N2,N6-diacetyllysine	91827	1.35	0.0971	1.96323	Lysine Metabolism
citrulline	9750	1.22	0.0156	3.24262	Urea cycle; Arginine and Proline Metabolism
creatinine	588	1.14	0.0865	1.92725	Creatine Metabolism
kynurenine	161166	1.13	0.0960	1.76353	Tryptophan Metabolism

## Sheet: Supplementary Table S3
Metabolite	Sub Pathway
creatinine	Creatine Metabolism
ophthalmate	Glutathione Metabolism
imidazole lactate	Histidine Metabolism
hypotaurine	Methionine, Cysteine, SAM and Taurine Metabolism
3-indoxyl sulfate	Tryptophan Metabolism
indolelactate	Tryptophan Metabolism
kynurenine	Tryptophan Metabolism
N-acetylkynurenine (2)	Tryptophan Metabolism
p-cresol-glucuronide*	Tyrosine Metabolism
phenol sulfate	Tyrosine Metabolism

## Sheet: Supplementary Table S4
Metabolic Tasks
(R)-3-Hydroxybutanoate synthesis
3-Phospho-5-adenylyl sulfate synthesis
Acetoacetate synthesis
Alanine degradation
AMP salvage from adenine
Arachidonate degradation
Arachidonate synthesis
Arginine degradation
Aspartate degradation
ATP generation from glucose (hypoxic conditions) - glycolysis
beta-Alanine degradation
Beta-alanine to 3-oxopropanoate
Biosynthesis of g3m8masn
Biosynthesis of m4mpdol_U
Cardiolipin synthesis
Ceramide synthesis
Cholesterol synthesis
cis-vaccenic acid degradation
cis-vaccenic acid synthesis
CMP-N-acetylneuraminate synthesis
Conversion of 1-phosphatidyl-1D-myo-inositol 4,5-bisphosphate to 1D-myo-inositol 1,4,5-trisphosphate
Conversion of asparate to asparagine
Conversion of aspartate to arginine
Conversion of aspartate to beta-alanine
Conversion of carnosine to beta-alanine
Conversion of GABA into succinate
Conversion of glutamate to glutamine
Conversion of glutamate to proline
Conversion of glycine to pyruvate
Conversion of histidine to glutamate
Conversion of histidine to histamine
Conversion of leucine to acetyl-coA
Conversion of lysine to L-2-Aminoadipate
Conversion of lysine to L-Saccharopine
Cysteine degradation
Cysteine synthesis (need serine and methionine)
Cytidine triphosphate synthesis (CTP)
Degradation of adenine to urate
Degradation of cytosine
Degradation of guanine to urate
Degradation of n2m2nmasn
Degradation of s2l2fn2m2masn
Degradation of uracil
Deoxyadenosine triphosphate synthesis (dATP)
Deoxycytidine triphosphate synthesis (dCTP)
Deoxyguanosine triphosphate synthesis (dGTP)
Deoxythymidine triphosphate synthesis (dTTP)
Deoxyuridine triphosphate synthesis (dUTP)
Elaidate degradation
Elaidate synthesis
Ethanol to acetaldehyde
Fructose degradation (to glucose-3-phosphate)
Fructose to glucose conversion (via fructose-6-phosphate)
gamma-Linolenate degradation
gamma-Linolenate synthesis
GDP-L-fucose synthesis
GDP-mannose synthesis
Gluconeogenesis from Alanine
Gluconeogenesis from Glutamine
Gluconeogenesis from Glycerol
Gluconeogenesis from Lactate
Gluconeogenesis from pyruvate
Glucosaminyl-acylphosphatidylinositol to deacylated-glycophosphatidylinositol (GPI)-anchored protein
Glucuronate synthesis (via inositol)
Glucuronate synthesis (via udp-glucose)
Glutamate degradation
Glutamine degradation
Glutaminolysis (glutamine to lactate)
Glutathionate synthesis
Glycerol-3-phosphate synthesis
Glycine degradation
Glycine synthesis
Glycochenodeoxycholate synthesis
glyco-cholate synthesis
Glycogen biosynthesis
Glycogen degradation
GMP salvage from guanine
Guanosine triphosphate synthesis (GTP)
Heme synthesis
Histidine degradation
Homocysteine degradation
Homocysteine synthesis (need methionine)
Hydroxymethylglutaryl-CoA synthesis
IMP salvage from hypoxanthine
Inosine monophosphate synthesis (IMP)
Inositol as input for glucuronate-xylulose pathway
Isoleucine degradation
Keratan sulfate biosynthesis from N-glycan
Keratan sulfate biosynthesis from O-glycan (core 2-linked)
Keratan sulfate biosynthesis from O-glycan (core 4-linked)
Keratan sulfate degradation
Krebs cycle - NADH generation
Krebs cycle - oxidative decarboxylation of pyruvate
Leucine degradation
Link between glyoxylate metabolism and pentose phosphate pathway (Xylulose to glycolate)
Linoleate degradation
Linolenate degradation
Lysine degradation
Malate to pyruvate conversion
Mannose degradation (to fructose-6-phosphate)
Methionine degradation
N-Acetylglucosamine synthesis
NAD synthesis from nicotinamide
Ornithine degradation
Oxidative phosphorylation via succinate-coenzyme Q oxidoreductase (COMPLEX II)
Palmitate degradation
Palmitate synthesis
Palmitolate degradation
Palmitolate synthesis
Phenylalanine degradation
Phenylalanine to phenylacetaldehyde
Phenylalanine to phenylacetyl-L-glutaminate
Phenylalanine to tyrosine
Phosphatidyl-choline synthesis
Phosphatidyl-ethanolamine synthesis
Phosphatidyl-inositol synthesis
Phosphatidyl-inositol to glucosaminyl-acylphosphatidylinositol
Phosphatidyl-serine synthesis
Presence of the thioredoxin system through the thioredoxin reductase activity
Proline degradation
Pyridoxal-phosphate synthesis
Reactive oxygen species detoxification (H2O2 to H2O)
S-adenosyl-L-methionine synthesis
Serine degradation
Serine synthesis
Sphingomyelin synthesis
Synthesis of acetone
Synthesis of alanine from glutamine
Synthesis of anthranilate from tryptophan
Synthesis of arginine from glutamine
Synthesis of aspartate from glutamine
Synthesis of bilirubin
Synthesis of coenzyme A
Synthesis of creatine from arginine
Synthesis of fructose-6-phosphate from erythrose-4-phosphate (HMP shunt)
Synthesis of galactosyl glucosyl ceramide (link with ganglioside metabolism)
Synthesis of globoside (link with globoside metabolism)
Synthesis of glucocerebroside
Synthesis of inositol
Synthesis of kynurenate from tryptophan
Synthesis of lactose
Synthesis of L-kynurenine from tryptophan
Synthesis of malonyl-coa
Synthesis of methylglyoxal
Synthesis of N-formylanthranilate from tryptophan
Synthesis of nitric oxide from arginine
Synthesis of ornithine from glutamine
Synthesis of palmitoyl-CoA
Synthesis of phosphatidylinositol from inositol
Synthesis of proline from glutamine
Synthesis of quinolinate from tryptophan
Synthesis of ribose-5-phosphate
Synthesis of serotonin from tryptophan
Synthesis of spermidine from ornithine
Synthesis of taurine from cysteine
Synthesis of thromboxane from arachidonate
Synthesis of ubiquinone from tyrosine
Taurochenodeoxycholate synthesis
tauro-cholate synthesis
Tetrahydrofolate synthesis
Threonine degradation
Triacylglycerol synthesis
Tryptophan degradation
Tyrosine degradation
Tyrosine synthesis (need phenylalanine)
Tyrosine to acetoacetate and fumarate
Tyrosine to adrenaline
Tyrosine to dopamine
UDP-galactose synthesis
UDP-glucose synthesis
UDP-glucuronate synthesis
UDP-N-acetyl D-galactosamine synthesis
Uridine triphosphate synthesis (UTP)
Valine degradation
Valine to succinyl-coA
